# Supplementary material for: Vaccine Acceptance and Its Influencing Factors: An Online Cross-Sectional Study among International College Students Studying in China
Source: Vaccines (Basel). 2021 Jun 2;9(6):585. doi: 10.3390/vaccines9060585 (PMC8228371; doi:10.3390/vaccines9060585)
Supplement: Supplementary file 1 [file vaccines-09-00585-s001.zip]

Archive with 1 entries (1 files):
- vaccines-1204950-supplementary.pdf
